# Supplementary material for: Economical and Versatile Subunit Design Principles for Self-Assembled DNA Origami Structures
Source: ACS Nano. 2025 Aug 19;19(34):30889–901. doi: 10.1021/acsnano.5c06681 (PMC12410049; doi:10.1021/acsnano.5c06681)
Supplement: Supplementary file 2 [file nn5c06681_si_002.xlsx]

## Sheet: CORE1
Well Position	Name	Sequence
A1	CORE1 1	CCTCAAATATCAAATTTTTCCTCAACGAACGTTTTTTATTAA
B1	CORE1 2	ATTGAGAAGATAAATAAGGCGTTAGAGAATAACATAAAAACAGGTTTTTAAGCGC
C1	CORE1 3	ACATGTAAAATTTAATGGTTTGAAATTAGACG
D1	CORE1 4	ATACCGTTTTTCCGTGTTCGCCATTTTTATTTAACAACGCCA
E1	CORE1 5	AAATCGGAACTGAATAAGAAACGATTTTTT
F1	CORE1 6	TTTAACGTCACCACACCCTTTTTCCGCGCTTAGAAACCACC
G1	CORE1 7	GGAGAATTAACCCTAAAGGGAGCCTTTTAAAAGTTTGAGTTTGCTGAA
H1	CORE1 8	AGAACGCGATTTTTAAAACTTTTTCAAATA
A2	CORE1 9	GAAGGAGCGTGGCAATTCTTTTTTCAATATAATCCTGAT
B2	CORE1 10	GCGCTGGCTTTTATTTTTCCTCGTTTACCGTTTTTCAGCCATATGGTTGCTTTGACG
C2	CORE1 11	CATCACCAACATTAGAACAAAATGCGCCGCTACAGG
D2	CORE1 12	AACGTGCTTCATCGTAGGAATTTTTCATTACCGCGCC
E2	CORE1 13	GCTTATCCATTAATTTTCCCTTTTTTAGAATCCTTGA
F2	CORE1 14	TTCATTTTTGTTTAACGTCAGGGGAGCTAAACATTTTTGAGGCCGATTAAAGGGATTT
G2	CORE1 15	GGGAGGTTTTGAAGCCTTAAATTTTTTAAGATTCCTGCAAGCAATAAAT
H2	CORE1 16	GTTTTTTGAATTGAGCTAAACAGCCATATTATTGCCAGAGTCTTT
A3	CORE1 17	CGACGACAAAGAGAATAGGTCTGAGAGACTACGATAGCTCCAGAG
B3	CORE1 18	TGGGAGCCAGCAGCACTGAATAATGGAAGGGTAAAACA
C3	CORE1 19	GTGCCACGCTGACCCAGAGGTGAGAACTGATTGGCTATT
D3	CORE1 20	TTACAAAAAAACCAATATTTTGCAAATAAAAG
E3	CORE1 21	CATTTTGACGCTCAATAAAATGGAAATACCTAGGACATTC
F3	CORE1 22	TCAAAATTATTTGCACGTTAGAACGATAAAAC
G3	CORE1 23	CGTCTGAAAAGTGTTTTTATAATCACGCCAGAATTTTTGAA
H3	CORE1 24	GAACGGTAGTGAGGCCAGGAAAAACGCTCGCGGCATGTAGATAATATCCGCTAACG
A4	CORE1 25	TGGCCAACAGAGATAGAACTTGGCTTACACCTTCTGACCTG
B4	CORE1 26	TTAGATTAAGACGCTGAGAAGAGTAATTTATCTCAACAATAGTAATTCCAGAGAGA
C4	CORE1 27	AGATTCACCAGTCACACGACCAGTCCCAGCTACAATTTTACTTACCAACCATCCTA
D4	CORE1 28	ACTACGTGAACCAAAATAGCAATCGAAAAA
E4	CORE1 29	TCAAAGGGAGCTATCTTTACGAACGAACCACGCTAACTTATCACC
F4	CORE1 30	TAAGAGCACAAGAATTATCGATAGCAGCTAATTTTGCTAAAGCACCGTGCCTTGAGTGATGGATTAT
G4	CORE1 31	CCTGTTTAAAAATCATATAAAGTACCGACAAAAGGCCCGTATAAACATCATCGGC
H4	CORE1 32	GTCACCGACTTGAGCAGGTGAATCACATTAAGTGCCTAA
A5	CORE1 33	TGAGTAACAGTGTAAAGAACCGTAATCAGTTTTAATTGGGTCATAG
B5	CORE1 34	TAACCCAAGAAACACATTAAAAATACGCACAGTCGGGAAACAACTATTTTCTGTTTATCAG
C5	CORE1 35	AAGTGTAAAGCCTGGGTTGCGTTGCCGCTTTC
D5	CORE1 36	GTCGTGCCAGCTGCATGTAAATGATTCAACAGAAGGAGCC
E5	CORE1 37	CTTTCCAGACGTTATAATGAATCCTACTGCCGCTCCCT
F5	CORE1 38	CTTGCTTTCGAGGTGAGGCTCCAATTTCAGCG
G5	CORE1 39	CTGGTAATGAACCTATGGCAGGTCTAGCGTC
H5	CORE1 40	TACAGAGCGCAGTGTGAGTGAGCCGTGAG
A6	CORE1 41	GCGCCAGGGGAGAGACATACGAGCCGGTTTTTAGCATA
B6	CORE1 42	AAGAAAAGTAAGCAGCAAACGTATGCACTCT
C6	CORE1 43	TGCACTGGCATGATTCCGTTTTGTGCTTTTTTGTTGTGGTGCTGCAACGGC
D6	CORE1 44	TATTTCGAAGTTTTTTGCCTTAGACGATTGGCCTTGAGAGGTTGATATTCTGA
E6	CORE1 45	TAAAGACTTTTTCATAACGGCATCAGATGC
F6	CORE1 46	AAACATCCGTAATGCGAAAGACAGCATCGGTTTTTACGAGGGTA
G6	CORE1 47	GCGGCCAGATTTTTTGCGGCGGGAAGACTCCTTTTTTATTACGCAG
H6	CORE1 48	AATAGCCCGAGATATTTTTGGTTGAGGAAACTTTTTGAGGAATCAGCA
A7	CORE1 49	ATCGTTGAGGAATTTTTTTTCCAAGCGTCTTTTTTACATGAGAGGCTTTTTGAGACTCCTCAAGA
B7	CORE1 50	TCTCTGAAGGATTAACCAGAGCCGCCGCCA
C7	CORE1 51	TGGTGTGTACGCAATAATAACGGAATCAAAAG
D7	CORE1 52	GAAGGATTATTTACCGTTCCAGTATTAAACGGGTAAAATACCTTACAC
E7	CORE1 53	AGGTGGCAATTTTTATATAAAAGAAACGCAGAGG
F7	CORE1 54	CATTGACAGTATTCACAATTTTTCAAATAAATCCTCATT
G7	CORE1 55	TGCCATCAAAAAAAATTTCTTTTTTAAACAGGAGATAATAATTTT
H7	CORE1 56	AAAAGGGCGACATTCAACCGATTAAGACACC
A8	CORE1 57	AGGGAAGGTAAAGAGGATCCCCGGTTTTTTACCGAGCTCGA
B8	CORE1 58	TTCACGTTTTTTGAAAATCTCCATTTTCATAATCATTTTTAATCACCGGAAC
C8	CORE1 59	CCACCGGGGTCGCTCTTGATATAAAGTTTTGTCG
D8	CORE1 60	CTTCGCGTAATAGAAAGGAATTTTTAACTAAAGGAATTGCGAGCT
E8	CORE1 61	GGTGTATCCGGATAAGCACCACCCTCAGAGC
F8	CORE1 62	GGTAATGGGTAAAGGGGTGGTTCGGTCCA
G8	CORE1 63	CGGCCATTTTTCGCGCGGTTTCTGCATTCGTAATCATGGT
H8	CORE1 64	AAAATCCTGTTTATGGCAGCAAGTTTCTTTTCGTATTGG
A9	CORE1 65	GGTGATGGTGGTTCCAGTTTATTTTGTCACCCAAAGACCATAGCTGTCCACACA
B9	CORE1 66	TGCAGGGAGTTAAAGTAACGATCCCGATAGTGCCCTCAT
C9	CORE1 67	AACCTAAAACGAAAGGCCGCTTTGCCACCCTATATATTCAACCGCCT
D9	CORE1 68	TGGTGAAGGTTATCCGCTCACAATTTTCCTGTATCGGCGA
E9	CORE1 69	AGATAGACTTTCTCCGTCCCGGAAAACGTACAAGCCCAATCCACCCTCCATAACCG
F9	CORE1 70	GCGGTTTGTTTGTGAGAGTTAGCGAGGAACCCCACAGACATGCGCCGA
G9	CORE1 71	AGTACAAACTACAACGCCTGTAGCATTCATGTACCGGGATAGCAGCGCCATGCGGAAACA
H9	CORE1 72	GTTTCGTCACCGAGACGCAGAAACAGCGGATTTTACCAG
A10	CORE1 73	TACCAGCGAATCAATAAGAGAGTTAGCCGGGTCACTGGTA
B10	CORE1 74	CCCTCAGAGCCGCCACCCTCCAAATTCCATCGCCCACGATTTTCAG
C10	CORE1 75	CTTTCGCAGATTTGTATAACCCTTCACCGCC
D10	CORE1 76	CAGAACCGCTCAGAGCTGCCGTCGAGAGGGTTGATCAGGTCAGGATTCATAGTAA
E10	CORE1 77	TAAAACACTCATCTTTCATCAGT
F10	CORE1 78	CAACGGACTCAATCGAACTGGCTCATTATCTTATGCG
G10	CORE1 79	CAATGACAACAATTAATTAGCATAACACTGA
H10	CORE1 80	TACCAAGCGCGAAACAACAGCTGATTGCGG
A11	CORE1 81	AGCAAACTCCAAATAAGAATTTAGGAATACCCTCATATCACTATCA
B11	CORE1 82	TGAGACCAAATTAAGCAATAAAGGCAAAGAAATGCAAT
C11	CORE1 83	GCGATTAAGTTGGTTTTTTAACGCCAGGGTTTTCCCAGTCGCTTTCAGGCCACGGG
D11	CORE1 84	AGTGCCAAACGACGTTAAATTTCTGCTCATTTACAGGCAAGCCTCAGATTTAGAAC
E11	CORE1 85	AACGGATAACCTCACCAAACTTGTAAAACGGATAGCTCTCACGGAAAAA
F11	CORE1 86	ATAAATTAAGGGTGGTAGTAGCATTAATTTTTATCCAATA
G11	CORE1 87	GCCTGAGTAATGTGTATAAAAATTGCATAAAG
H11	CORE1 88	GTGTCCAGAAATCCGCAGGCGCATGCATCTGCGCCGGAAACCAGGCA
A12	CORE1 89	TGTGTCGCATCAGCGGAAGAAAGGCTGGC
B12	CORE1 90	CCATAAATCTTTTTAAAATCAGGAGAGTCTGGTTTTTGCAAACAAGAGAATCGA
C12	CORE1 91	AATTACTTTTGCGGGAGAAGTTTTTCTTTGAGAATGAAATGCTTTGAGGTCAT
D12	CORE1 92	AAAGCGGGCTCAACCATAAATATTCATTGATTTTTTCCCCCTCA
E12	CORE1 93	GTGAGCTTTTTAGTAACAACCCGTCGGATTCTCCATGTT
F12	CORE1 94	CACCGTCGGTGGTGTTTTTCATCCCGGAACGTTTTTGGCGCA
G12	CORE1 95	CTAGCATGTCAATCATATGTATTTTTCCCGGT
H12	CORE1 96	GCTTTTTTTTGGTCAGTTTGAGGGGACGACTTTTTACAGTATCGAGAGGACAG

## Sheet: CORE2
Well Position	Name	Sequence
A1	CORE2 1	CATTAAATGACGGTCAATCATAAGAACGGCAG
B1	CORE2 2	ATTGCATCAAAAAGATTGATAATCAGAAAAGCTTCATCAA
C1	CORE2 3	TAAGAGTTTTTAAGCCCAGAGCTTTTTTAATTGCTGAATATAATGCTGTA
D1	CORE2 4	GAACCGTTGATTTTTATGGTGACCTTCATCAAGAGTTTTTTATCTTGACAA
E1	CORE2 5	CCAGAACGAGTAGTAAATTGGGCGATATTCATGCACCAA
F1	CORE2 6	TTTAATTTCATTCAGGCTGCTTTTTCAACTGTTGGGACCGGCACC
G1	CORE2 7	TGCTCCTGCTTCAAAGATACAGATGGGCCTAAATCGGTTGTACCAAATTTTTACATTAT
H1	CORE2 8	GCCAGCTCCCAAAATTGCCTGTCTTTACCCTGACTA
A2	CORE2 9	TGAACGTACAGAAAACATTTCAACATAAAAACCAAATTTTTTAGCGAGAGGCT
B2	CORE2 10	AATCATGCCGCCAGCAGTTGTTTTTGCGGTTCCAGCTTTAGGGCGAT
C2	CORE2 11	TAATTCGATTTGATAAAAACAGTTTAACGCCGACGACGGCAAGGAGGTAAATTTTTATTCAA
D2	CORE2 12	TCAAAAATAATTCGCTAAACGACCTCATACGGTGCG
E2	CORE2 13	CTGCGAACTACGGTGTGACTGGATAGCGTCCAGAAGTT
F2	CORE2 14	AACGTCAGCGTGATTGAGCACAT
G2	CORE2 15	TAGGTGCTGGTCTGGATCAACGTAACAAAGGAGAAACAGGCCTCTT
H2	CORE2 16	AGCAAATATTTAAATTTTTGAGAATACATTTTCTAGCTGTTGCCAGA
A3	CORE2 17	AAAGGCCCAATACTGGCGAAAGGGGGATGTCGCTATTACCTTTAGT
B3	CORE2 18	GCTGCAAGTCGACATAAAAAAATCATCAATTCTGGGGCGCTCAACCGT
C3	CORE2 19	AACCAAGAAGGTGGCCCGTAAAAACAGGCGGCGCCAGCT
D3	CORE2 20	GATGAAGGGTAGCTATTACTAATAAGAAAGGCCGGAGACAGTCAAATC
E3	CORE2 21	CTAAAATATTGAGGATTATTCGTCTCGTCGCTCTTTGAGGGAGAA
F3	CORE2 22	TCAGCTCAAATTCGCAGATGAAACAAACGTTTACCGCATCGCCGC
G3	CORE2 23	TATGATATGAGCTGAATAGCTATAGGCAAACGACCAATAGCAATAGATAATACAT
H3	CORE2 24	GGGGGTAATAGATATGTGAGTGAACCTCAAACCATCC
A4	CORE2 25	CGCAAATGAATGTTTACTGGAAGTTTCATTCCATATCATATGCGTTAGAAACAGT
B4	CORE2 26	TCTTTAGACAATAACGGATTCGTTTACATCTTAGTAATCGTTGTAG
C4	CORE2 27	TTGTTAATTTTTTACGGTCCGTTTTTTCATCAAACTACTCATCGAGGGTATTACGACTTGC
D4	CORE2 28	TTGCTGGTAATATCCACCAAGAACGAACAAGCCGAGGCGT
E4	CORE2 29	AGTTGCTCAATAATCGGCTGTTTTTCTTTCCTTATCATTGAACAATATATGAGTAG
F4	CORE2 30	GCCTGTTTAGTATAACCTATCAAGAAAACATTTAGCGAATAACCTTGCTTCTGT
G4	CORE2 31	ATCACGCAAATTAACAACATCACTTGCCGA
H4	CORE2 32	ATAAACACCCAACGCTGATGCAAACATTTGAACGCTATTAGGTATTCTAAGAACGAAGCCGT
A5	CORE2 33	TTGCAACACCGAGTAAAAGATTTTTTCTGTCC
B5	CORE2 34	AGCATTTTTGTATGCGTAACCAAAAATGAAAATAAGG
C5	CORE2 35	GTATAAAGCGGAATCAAACAATTTTCCAATCG
D5	CORE2 36	TTTACAAACAATTCGAATCATATTCACGCTGC
E5	CORE2 37	TGACCTATTTAGGCCTTAGGTTGGGTTATATTTTTAACTATATG
F5	CORE2 38	ATATTTTTTGAAGCAAGACAATAAATGCTCAACAGTAGGGCTTA
G5	CORE2 39	CCCGATTTTTTTAGAGCTTGACGGGGAAAGCCATTAAATCCTTTGCC
H5
A6
B6
C6
D6
E6
F6
G6
H6
A7	CORE2 Bot Passive 1	AGAGGGTGGGTCGAAATGCGCGGCGGTCTAGACAGGAAATAAAGAAATTG [+ handle sequence I]
B7	CORE2 Bot Passive 2	AGTCCACTATTAAAGCCAGCAA [+ handle sequence I]
C7	CORE2 Bot Passive 3	CAGACGAAGCGGTGGCGCCTGAATCACCCACAGTTTATTGACGGAAATTA [+ handle sequence I]
D7	CORE2 Bot Passive 4	GTGAAATTGACGGCCATTTTAAATATGGTT [+ handle sequence I]
E7	CORE2 Bot Passive 5	TCACGTTCGGATTGTAACCGTAAATCTACATTCGCCAACTTTAATCATTG [+ handle sequence I]
F7	CORE2 Bot Passive 6	TCAACAGTTGAAAGGATACCAAGT [+ handle sequence I]
G7	CORE2 Bot Passive 7	GAGCGGGCAAGGAAGGGTAGCGGTTACAAAATATCAGAGCATGAATATACAGTAA [+ handle sequence I]
H7
A8	CORE2 Top Passive 1	[handle sequence II +] AAACATAGCCTTTTTATTATTCAGCTAATGCAGAACGCGAGCGTCTT
B8	CORE2 Top Passive 2	[handle sequence II +] ATTAGTGCAATTTCTATGAATTCCTCGGTATGGGAATTTACGATAAGAATAAGACAATA
C8	CORE2 Top Passive 3	[handle sequence II +] AACATGAAAGTATTAGCTTTTGATGATACA
D8	CORE2 Top Passive 4	[handle sequence II +] CAGAGCCACGCCACCAAATAGGTTTAGTACCTGCGGGA
E8	CORE2 Top Passive 5	[handle sequence II +] GAGAGAACCGCCACCCCACCCTCAGTATAGCGAATACAC
F8	CORE2 Top Passive 6	[handle sequence II +] TTTTGCGGATGGCTTGAAAGACTTCAAATA
G8	CORE2 Top Passive 7	[handle sequence II +] TTTGCAAAAATACTGCTTATTTGACCATTAGGATCTACGGAGAGGGTAAAGTGTGTACA
H8	CORE2 Top Passive 8	[handle sequence II +] ACATAAATCAATTAAGTCAATAACAGTTGATTTAATATT
A9
B9
C9
D9
E9
F9
G9
H9
A10
B10
C10
D10
E10
F10
G10
H10
A11
B11
C11
D11
E11
F11
G11
H11
A12
B12
C12
D12
E12
F12
G12
H12

## Sheet: ANGLE&BOND
Well Position	Name	Sequence: anchor (black) + angle module (green) + bond module (orange)	Bond sequence #
A1	S1-bot-3T5bp	AGTATTAATTATACTTAATGAAAAATCTAAAGTTTACTAG	sA
B1	S1-bot-3T5bp	TCCTGAGACAGCAGAACTACCATACCGTCTATCAGGGCGATTTTAGTC	sA
C1	S1-bot-3T5bp	TTCATTAACATTTGGGAATTAGAGAACGTGGACTCCAACGTTTGACTA	sA
D1	S1-bot-3T5bp	ACAAAGTTACCAGAAGTGTTGTTCCAGTTTGGAACAAGTTTCTAGT	sA
E1	S1-top-14T6bp	TTTATCCCAATCCAAACACCCTGATCATCTTCTTTTTTTTTTTTTTTTCAAT	sA
F1	S1-top-14T6bp	GTCCTGAACAAGAAAAGCTAATATTGTCCAGATTTTTTTTTTTTTTCTTGGT	sA
G1	S1-top-14T6bp	CACCACCAATGAAACCGAGTTAAGCAGTGCCTTTTTTTTTTTTTTTACCAAG	sA
H1	S1-top-14T6bp	CTGCAGCCTCCAGGCTTTGAGGACGGAGTGTATTTTTTTTTTTTTTATTGAA	sA
A2	S2-bot-3T5bp	CGCTGGTTACGGAATAGAAATCGGCAAAATCCTTTACTAG	sA
B2	S2-bot-3T5bp	TGGCCCTGGAAAATTCCGCCGGGCGCGGTTGCTTTTAGTC	sA
C2	S2-bot-3T5bp	TGAATTACACCAGTCAGGACGTTGGGGGTCATTGCAGGCGTTTGACTA	sA
D2	S2-bot-3T5bp	ACTTAGCCACGCAACCAGCTTACGGCTGGAGTTTCTAGT	sA
E2	S2-top-14T6bp	TCGTCACCCTCAGCAGCCACTACGAAGCGCAGTTTTTTTTTTTTTTTTCAAT	sA
F2	S2-top-14T6bp	GCCACCCTCAGAGCCAAGGCAAAACCGGAATATTTTTTTTTTTTTTCTTGGT	sA
G2	S2-top-14T6bp	GCACAGGTAGAAAGATTGACCCCCAGACCGGATTTTTTTTTTTTTTACCAAG	sA
H2	S2-top-14T6bp	ACAAACGGGGTGGTAATCGTAAAATCGCGTTTTTTTTTTTTTTTTTATTGAA	sA
A3	S3-bot-3T5bp	ACGGAACGTTACCCAATCAGCAGCAACCGCAATTTACTAG	sA
B3	S3-bot-3T5bp	TGGCAGCCTCAGTGAAGAGCACTAACAACTAATTTTAGTC	sA
C3	S3-bot-3T5bp	CAGTACCTCCTGATTGCTTTGAAATTGAGGAAGGTTATTTTGACTA	sA
D3	S3-bot-3T5bp	TCAATATCTGGTCAGTTGGCAAATTTCTAGT	sA
E3	S3-top-14T6bp	GACCCTGTAAGCCAAAGGCTATCAGGTCAACAGGAAGTCAGAAGCTTTTTTTTTTTTTTTTCAAT	sA
F3	S3-top-14T6bp	TGCTGATTGCCGTTCCTTTTCATTTGTAAACGTCCCAATTTTTTTTTTTTTTTTCTTGGT	sA
G3	S3-top-14T6bp	AAAGCAAAAGAAGATTTAAATTTTAGAAAAATTTTTTTTTTTTTTACCAAG	sA
H3	S3-top-14T6bp	TGGCGAGAGCTGCAGCCTTTACAGAAATAAGATTTTTTTTTTTTTTATTGAA	sA
